# Supplementary material for: Assessment of Genetic Diversity and Population Structure of the Endangered Astragalus exscapus subsp. transsilvanicus through DNA-Based Molecular Markers
Source: Plants (Basel). 2021 Dec 11;10(12):2732. doi: 10.3390/plants10122732 (PMC8707493; doi:10.3390/plants10122732)
Supplement: Supplementary file 1 [file plants-10-02732-s001.zip]

Archive with 5 entries (3 files):
- plants-1466450-supplementary/
- plants-1466450-supplementary/SupplementaryMaterials/
- plants-1466450-supplementary/SupplementaryMaterials/Figure S1 SRAPgel_images.pdf
- plants-1466450-supplementary/SupplementaryMaterials/Figure S2 a_b_STRUCTURE.pdf
- plants-1466450-supplementary/SupplementaryMaterials/Table S1_JaccardSimilaritymatrix.xlsx
