# Supplementary material for: Assessment of Genetic Diversity and Population Structure of the Endangered Astragalus exscapus subsp. transsilvanicus through DNA-Based Molecular Markers
Source: Plants (Basel). 2021 Dec 11;10(12):2732. doi: 10.3390/plants10122732 (PMC8707493; doi:10.3390/plants10122732)
Supplement: Supplementary file 1 [file plants-10-02732-s001.zip › plants-1466450-supplementary/SupplementaryMaterials/Table S1_JaccardSimilaritymatrix.xlsx]

## Sheet: Sheet1
		Table S1 Jaccard’s similarity coefficient among 125 individuals from eight populations of A. excapus ssp. Transylvanicus based on SRAP data scored
		M1	M2	M3	M4	M5	M6	M7	M8	M9	M10	M11	M12	M13	M14	B1	B2	B3	B4	B5	B6	B7	B8	B9	B10	B11	B12	B13	B14	G1	G2	G3	G4	G5	G6	G7	G8	G9	G10	G11	G12	G13	G14	G15	G16	G17	G18	G19	SI1
	M1	1
	M2	1	1
	M3	0.473684	0.473684	1
	M4	0.586207	0.586207	0.395349	1
	M5	0.516129	0.516129	0.397727	0.440476	1
	M6	0.510638	0.510638	0.55	0.370787	0.420455	1
	M7	0.510638	0.510638	0.55	0.370787	0.420455	1	1
	M8	0.521739	0.521739	0.435294	0.411765	0.430233	0.458824	0.458824	1
	M9	0.521739	0.521739	0.435294	0.411765	0.430233	0.458824	0.458824	1	1
	M10	0.574468	0.574468	0.460674	0.471264	0.523256	0.517241	0.517241	0.494253	0.494253	1
	M11	0.473684	0.473684	1	0.395349	0.397727	0.55	0.55	0.435294	0.435294	0.460674	1
	M12	0.578947	0.578947	0.483146	0.460674	0.511364	0.522727	0.522727	0.552941	0.552941	0.473684	0.483146	1
	M13	0.574468	0.574468	0.460674	0.471264	0.523256	0.517241	0.517241	0.494253	0.494253	1	0.460674	0.473684	1
	M14	0.521277	0.521277	0.404494	0.447059	0.482353	0.45977	0.45977	0.52439	0.52439	0.445652	0.404494	0.534091	0.445652	1
	B1	0.475248	0.475248	0.336735	0.37234	0.346939	0.343434	0.343434	0.393617	0.393617	0.43299	0.336735	0.382353	0.43299	0.395833	1
	B2	0.458333	0.458333	0.386364	0.395349	0.397727	0.458824	0.458824	0.435294	0.435294	0.460674	0.386364	0.450549	0.460674	0.388889	0.455556	1
	B3	0.433333	0.433333	0.353659	0.329268	0.349398	0.345238	0.345238	0.441558	0.441558	0.433735	0.353659	0.390805	0.433735	0.425	0.428571	0.520548	1
	B4	0.397849	0.397849	0.349398	0.410256	0.395062	0.373494	0.373494	0.435897	0.435897	0.363636	0.349398	0.355556	0.363636	0.321839	0.406977	0.473684	0.442857	1
	B5	0.510204	0.510204	0.413043	0.438202	0.408602	0.434783	0.434783	0.477273	0.477273	0.516484	0.413043	0.473684	0.516484	0.445652	0.544444	0.477273	0.45122	0.395349	1
	B6	0.375	0.375	0.271605	0.278481	0.333333	0.25	0.25	0.430556	0.430556	0.353659	0.271605	0.298851	0.353659	0.308642	0.435897	0.373333	0.508197	0.47619	0.3875	1
	B7	0.516484	0.516484	0.395349	0.388235	0.47561	0.435294	0.435294	0.481481	0.481481	0.505882	0.395349	0.460674	0.505882	0.464286	0.449438	0.558442	0.535211	0.506849	0.560976	0.422535	1
	B8	0.451613	0.451613	0.426829	0.419753	0.439024	0.367816	0.367816	0.4625	0.4625	0.52439	0.426829	0.45977	0.52439	0.411765	0.5	0.519481	0.58209	0.528571	0.5625	0.441176	0.575342	1
	B9	0.410526	0.410526	0.380952	0.341176	0.392857	0.404762	0.404762	0.45	0.45	0.458824	0.380952	0.4	0.458824	0.433735	0.436782	0.468354	0.478873	0.492958	0.44186	0.426471	0.5	0.608696	1
	B10	0.463918	0.463918	0.409091	0.340659	0.388889	0.41573	0.41573	0.409091	0.409091	0.517241	0.409091	0.381443	0.517241	0.395604	0.528736	0.530864	0.486842	0.443038	0.517241	0.438356	0.544304	0.545455	0.532468	1
	B11	0.459184	0.459184	0.358696	0.382022	0.448276	0.395604	0.395604	0.420455	0.420455	0.461538	0.358696	0.483516	0.461538	0.438202	0.522727	0.54321	0.461538	0.419753	0.511364	0.376623	0.518519	0.578947	0.586667	0.5875	1
	B12	0.434783	0.434783	0.341176	0.349398	0.352941	0.348837	0.348837	0.390244	0.390244	0.402299	0.341176	0.377778	0.402299	0.376471	0.464286	0.425	0.391892	0.405405	0.506173	0.41791	0.555556	0.513889	0.459459	0.506494	0.481013	1
	B13	0.463918	0.463918	0.377778	0.340659	0.420455	0.431818	0.431818	0.377778	0.377778	0.434783	0.377778	0.44086	0.434783	0.443182	0.546512	0.44186	0.448718	0.425	0.517241	0.363636	0.435294	0.565789	0.532468	0.518072	0.607595	0.487179	1
	B14	0.445652	0.445652	0.292135	0.361446	0.380952	0.344828	0.344828	0.455696	0.455696	0.464286	0.292135	0.358696	0.464286	0.439024	0.47619	0.419753	0.575758	0.478873	0.447059	0.52381	0.486842	0.527778	0.513889	0.519481	0.532468	0.38961	0.4625	1
	G1	0.473118	0.473118	0.416667	0.4625	0.445783	0.440476	0.440476	0.4	0.4	0.45977	0.416667	0.5	0.45977	0.452381	0.391304	0.469136	0.421053	0.397436	0.53012	0.25	0.56	0.461538	0.395062	0.406977	0.46988	0.460526	0.423529	0.382716	1
	G2	0.387755	0.387755	0.372093	0.432099	0.416667	0.348315	0.348315	0.404762	0.404762	0.384615	0.372093	0.406593	0.384615	0.406977	0.282828	0.356322	0.244186	0.301205	0.448276	0.192771	0.39759	0.329412	0.302326	0.304348	0.32967	0.358025	0.318681	0.305882	0.575342	1
	G3	0.473118	0.473118	0.416667	0.4625	0.445783	0.440476	0.440476	0.4	0.4	0.45977	0.416667	0.5	0.45977	0.452381	0.391304	0.469136	0.421053	0.397436	0.53012	0.25	0.56	0.461538	0.395062	0.406977	0.46988	0.460526	0.423529	0.382716	1	0.575342	1
	G4	0.336842	0.336842	0.379747	0.371795	0.358025	0.3875	0.3875	0.397436	0.397436	0.409639	0.379747	0.433735	0.409639	0.365854	0.311111	0.379747	0.272727	0.32	0.426829	0.25	0.38961	0.386667	0.391892	0.353659	0.365854	0.422535	0.3875	0.259259	0.492958	0.478873	0.492958	1
	G5	0.473118	0.473118	0.416667	0.4625	0.445783	0.440476	0.440476	0.4	0.4	0.45977	0.416667	0.5	0.45977	0.452381	0.391304	0.469136	0.421053	0.397436	0.53012	0.25	0.56	0.461538	0.395062	0.406977	0.46988	0.460526	0.423529	0.382716	1	0.575342	1	0.492958	1
	G6	0.336842	0.336842	0.379747	0.371795	0.358025	0.3875	0.3875	0.397436	0.397436	0.409639	0.379747	0.433735	0.409639	0.365854	0.311111	0.379747	0.272727	0.32	0.426829	0.25	0.38961	0.386667	0.391892	0.353659	0.365854	0.422535	0.3875	0.259259	0.492958	0.478873	0.492958	1	0.492958	1
	G7	0.412371	0.412371	0.383721	0.4625	0.463415	0.390805	0.390805	0.433735	0.433735	0.395604	0.383721	0.517647	0.395604	0.418605	0.319588	0.416667	0.270588	0.329268	0.476744	0.234568	0.444444	0.390244	0.313953	0.315217	0.370787	0.353659	0.32967	0.333333	0.506494	0.533333	0.506494	0.472222	0.506494	0.472222	1
	G8	0.44086	0.44086	0.39759	0.407407	0.4625	0.475	0.475	0.432099	0.432099	0.44186	0.39759	0.448276	0.44186	0.4	0.329787	0.364706	0.3125	0.325	0.425287	0.24359	0.443038	0.423077	0.428571	0.340909	0.4	0.402597	0.356322	0.329268	0.569444	0.513514	0.569444	0.492754	0.569444	0.492754	0.43038	1
	G9	0.44086	0.44086	0.39759	0.407407	0.4625	0.475	0.475	0.432099	0.432099	0.44186	0.39759	0.448276	0.44186	0.4	0.329787	0.364706	0.3125	0.325	0.425287	0.24359	0.443038	0.423077	0.428571	0.340909	0.4	0.402597	0.356322	0.329268	0.569444	0.513514	0.569444	0.492754	0.569444	0.492754	0.43038	1	1
	G10	0.427083	0.427083	0.433735	0.409639	0.395349	0.440476	0.440476	0.469136	0.469136	0.443182	0.433735	0.482759	0.443182	0.418605	0.361702	0.45122	0.35	0.297619	0.45977	0.204819	0.444444	0.443038	0.361446	0.344444	0.370787	0.3875	0.390805	0.333333	0.589041	0.554054	0.589041	0.514286	0.589041	0.514286	0.506494	0.591549	0.591549	1
	G11	0.458333	0.458333	0.370787	0.463415	0.397727	0.377778	0.377778	0.46988	0.46988	0.382979	0.370787	0.466667	0.382979	0.453488	0.336735	0.355556	0.353659	0.365854	0.460674	0.271605	0.428571	0.376471	0.303371	0.291667	0.344086	0.373494	0.347826	0.306818	0.608108	0.594595	0.608108	0.472973	0.608108	0.472973	0.525641	0.487179	0.487179	0.525641	1
	G12	0.428571	0.428571	0.355556	0.395349	0.322581	0.362637	0.362637	0.418605	0.418605	0.368421	0.355556	0.466667	0.368421	0.404494	0.393617	0.340659	0.305882	0.317647	0.413043	0.271605	0.428571	0.444444	0.333333	0.319149	0.373626	0.425	0.393258	0.369048	0.4875	0.475	0.4875	0.415584	0.4875	0.415584	0.545455	0.45	0.45	0.506329	0.584416	1
	G13	0.424242	0.424242	0.464286	0.440476	0.377778	0.436782	0.436782	0.397727	0.397727	0.423913	0.464286	0.430108	0.423913	0.326316	0.346939	0.336957	0.317647	0.361446	0.408602	0.268293	0.390805	0.356322	0.271739	0.344086	0.326316	0.321839	0.358696	0.333333	0.481481	0.416667	0.481481	0.375	0.481481	0.375	0.463415	0.426829	0.426829	0.481481	0.518519	0.5	1
	G14	0.418367	0.418367	0.359551	0.416667	0.418605	0.351648	0.351648	0.457831	0.457831	0.402174	0.359551	0.488636	0.402174	0.47619	0.354167	0.344444	0.392405	0.405063	0.37234	0.291139	0.4	0.39759	0.402439	0.351648	0.393258	0.345238	0.413793	0.390244	0.475	0.409639	0.475	0.421053	0.475	0.421053	0.475	0.419753	0.419753	0.372093	0.551282	0.5125	0.46988	1
	G15	0.447917	0.447917	0.406977	0.433735	0.452381	0.464286	0.464286	0.440476	0.440476	0.465909	0.406977	0.488636	0.465909	0.393258	0.368421	0.390805	0.341463	0.37037	0.517647	0.259259	0.4875	0.45	0.402439	0.397727	0.409091	0.4125	0.481928	0.310345	0.532468	0.5	0.532468	0.5	0.532468	0.5	0.493671	0.493506	0.493506	0.475	0.457831	0.457831	0.506173	0.5	1
	G16	0.387755	0.387755	0.372093	0.432099	0.416667	0.348315	0.348315	0.404762	0.404762	0.384615	0.372093	0.406593	0.384615	0.406977	0.282828	0.356322	0.244186	0.301205	0.448276	0.192771	0.39759	0.329412	0.302326	0.304348	0.32967	0.358025	0.318681	0.305882	0.575342	1	0.575342	0.478873	0.575342	0.478873	0.533333	0.513514	0.513514	0.554054	0.594595	0.475	0.416667	0.409639	0.5	1
	G17	0.453608	0.453608	0.351648	0.406977	0.377778	0.404494	0.404494	0.430233	0.430233	0.408602	0.351648	0.445652	0.408602	0.354839	0.434783	0.413793	0.287356	0.4125	0.408602	0.283951	0.390805	0.372093	0.344828	0.344086	0.448276	0.385542	0.420455	0.364706	0.463415	0.383721	0.463415	0.410256	0.463415	0.410256	0.463415	0.444444	0.444444	0.428571	0.481928	0.5	0.47619	0.487805	0.487805	0.383721	1
	G18	0.447917	0.447917	0.531646	0.433735	0.386364	0.464286	0.464286	0.423529	0.423529	0.417582	0.531646	0.408602	0.417582	0.347826	0.354167	0.359551	0.294118	0.37037	0.465909	0.228916	0.4	0.432099	0.352941	0.397727	0.362637	0.361446	0.397727	0.280899	0.512821	0.4625	0.512821	0.421053	0.512821	0.421053	0.439024	0.493506	0.493506	0.493671	0.5125	0.47561	0.564103	0.481481	0.518987	0.4625	0.46988	1
	G19	0.418367	0.418367	0.440476	0.4	0.386364	0.430233	0.430233	0.457831	0.457831	0.433333	0.440476	0.47191	0.433333	0.409091	0.354167	0.457831	0.358025	0.305882	0.449438	0.214286	0.45122	0.45	0.369048	0.351648	0.377778	0.378049	0.382022	0.325581	0.573333	0.539474	0.573333	0.5	0.573333	0.5	0.493671	0.575342	0.575342	0.966667	0.5125	0.493827	0.46988	0.363636	0.463415	0.539474	0.418605	0.481481	1
	SI1	0.381443	0.381443	0.39759	0.373494	0.392857	0.45679	0.45679	0.432099	0.432099	0.393258	0.39759	0.448276	0.393258	0.4	0.388889	0.45	0.346154	0.341772	0.458824	0.328767	0.425	0.423077	0.428571	0.388235	0.433735	0.402597	0.439024	0.3625	0.448718	0.349398	0.448718	0.430556	0.448718	0.430556	0.4125	0.506849	0.506849	0.467532	0.380952	0.432099	0.409639	0.369048	0.419753	0.349398	0.426829	0.352941	0.455696	1
	SI2	0.451613	0.451613	0.426829	0.419753	0.372093	0.416667	0.416667	0.481013	0.481013	0.470588	0.426829	0.443182	0.470588	0.428571	0.326316	0.409639	0.413333	0.320988	0.453488	0.25641	0.455696	0.454545	0.405063	0.433735	0.37931	0.379747	0.352273	0.325301	0.52	0.4125	0.52	0.424658	0.52	0.424658	0.461538	0.48	0.48	0.5	0.5	0.409639	0.45679	0.432099	0.432099	0.4125	0.356322	0.506494	0.506494	0.423077
	SI3	0.40625	0.40625	0.444444	0.385542	0.388235	0.433735	0.433735	0.444444	0.444444	0.358696	0.444444	0.476744	0.358696	0.395349	0.340426	0.344828	0.308642	0.320988	0.358696	0.25641	0.385542	0.382716	0.423077	0.337079	0.363636	0.397436	0.367816	0.27907	0.425	0.298851	0.425	0.405405	0.425	0.405405	0.357143	0.48	0.48	0.425	0.376471	0.329545	0.340909	0.318182	0.364706	0.298851	0.372093	0.380952	0.414634	0.460526
	SI4	0.463158	0.463158	0.406977	0.416667	0.452381	0.413793	0.413793	0.493827	0.493827	0.37234	0.406977	0.47191	0.37234	0.458824	0.397849	0.5125	0.428571	0.3875	0.535714	0.378378	0.565789	0.468354	0.402439	0.382022	0.458824	0.467532	0.430233	0.373494	0.573333	0.481013	0.573333	0.44	0.573333	0.44	0.493671	0.554054	0.554054	0.532468	0.551282	0.5125	0.506173	0.518987	0.518987	0.481013	0.525	0.5	0.538462	0.493506
	SI5	0.43617	0.43617	0.409639	0.369048	0.421687	0.45122	0.45122	0.4625	0.4625	0.373626	0.409639	0.443182	0.373626	0.411765	0.354839	0.426829	0.358974	0.371795	0.470588	0.272727	0.493506	0.4	0.405063	0.367816	0.37931	0.415584	0.416667	0.358025	0.561644	0.467532	0.561644	0.386667	0.561644	0.386667	0.5	0.48	0.48	0.461538	0.5	0.409639	0.404762	0.414634	0.45	0.467532	0.372093	0.432099	0.45	0.5
	SI6	0.397959	0.397959	0.45122	0.376471	0.318681	0.406977	0.406977	0.416667	0.416667	0.365591	0.45122	0.417582	0.365591	0.370787	0.391304	0.469136	0.367089	0.379747	0.411111	0.298701	0.409639	0.390244	0.378049	0.423529	0.386364	0.441558	0.390805	0.302326	0.468354	0.337209	0.468354	0.452055	0.468354	0.452055	0.333333	0.378049	0.378049	0.45	0.416667	0.322222	0.395349	0.356322	0.372093	0.337209	0.395349	0.404762	0.439024	0.467532
	SI7	0.40625	0.40625	0.444444	0.385542	0.388235	0.433735	0.433735	0.444444	0.444444	0.358696	0.444444	0.476744	0.358696	0.395349	0.340426	0.344828	0.308642	0.320988	0.358696	0.25641	0.385542	0.382716	0.423077	0.337079	0.363636	0.397436	0.367816	0.27907	0.425	0.298851	0.425	0.405405	0.425	0.405405	0.357143	0.48	0.48	0.425	0.376471	0.329545	0.340909	0.318182	0.364706	0.298851	0.372093	0.380952	0.414634	0.460526
	SI8	0.397959	0.397959	0.45122	0.376471	0.318681	0.406977	0.406977	0.416667	0.416667	0.365591	0.45122	0.417582	0.365591	0.370787	0.391304	0.469136	0.367089	0.379747	0.411111	0.298701	0.409639	0.390244	0.378049	0.423529	0.386364	0.441558	0.390805	0.302326	0.468354	0.337209	0.468354	0.452055	0.468354	0.452055	0.333333	0.378049	0.378049	0.45	0.416667	0.322222	0.395349	0.356322	0.372093	0.337209	0.395349	0.404762	0.439024	0.467532
	SI9	0.381443	0.381443	0.39759	0.373494	0.392857	0.45679	0.45679	0.432099	0.432099	0.393258	0.39759	0.448276	0.393258	0.4	0.388889	0.45	0.346154	0.341772	0.458824	0.328767	0.425	0.423077	0.428571	0.388235	0.433735	0.402597	0.439024	0.3625	0.448718	0.349398	0.448718	0.430556	0.448718	0.430556	0.4125	0.506849	0.506849	0.467532	0.380952	0.432099	0.409639	0.369048	0.419753	0.349398	0.426829	0.352941	0.455696	1
	SI10	0.414894	0.414894	0.385542	0.4125	0.348837	0.409639	0.409639	0.4375	0.4375	0.382022	0.385542	0.404494	0.382022	0.372093	0.362637	0.419753	0.316456	0.363636	0.351648	0.263158	0.378049	0.410256	0.434211	0.360465	0.421687	0.38961	0.426829	0.35	0.417722	0.3875	0.417722	0.378378	0.417722	0.378378	0.365854	0.513889	0.513889	0.454545	0.402439	0.455696	0.414634	0.443038	0.373494	0.3875	0.432099	0.461538	0.443038	0.493151
	SI11	0.357143	0.357143	0.385542	0.313953	0.318182	0.344828	0.344828	0.369048	0.369048	0.308511	0.385542	0.329787	0.308511	0.296703	0.362637	0.337209	0.316456	0.363636	0.430233	0.315068	0.43038	0.410256	0.379747	0.344828	0.356322	0.445946	0.376471	0.317073	0.382716	0.353659	0.382716	0.342105	0.382716	0.342105	0.435897	0.3625	0.3625	0.435897	0.419753	0.455696	0.414634	0.373494	0.357143	0.353659	0.414634	0.425	0.443038	0.472973
	SI12	0.479592	0.479592	0.443182	0.344086	0.406593	0.417582	0.417582	0.45977	0.45977	0.451613	0.443182	0.48913	0.451613	0.413043	0.416667	0.45977	0.364706	0.376471	0.451613	0.301205	0.470588	0.46988	0.423529	0.402174	0.444444	0.4	0.402174	0.348315	0.493976	0.413793	0.493976	0.357143	0.493976	0.357143	0.44186	0.457831	0.457831	0.44186	0.45977	0.380435	0.361702	0.4	0.369565	0.413793	0.422222	0.41573	0.465116	0.457831
	SI13	0.40625	0.40625	0.444444	0.385542	0.388235	0.433735	0.433735	0.444444	0.444444	0.358696	0.444444	0.476744	0.358696	0.395349	0.340426	0.344828	0.308642	0.320988	0.358696	0.25641	0.385542	0.382716	0.423077	0.337079	0.363636	0.397436	0.367816	0.27907	0.425	0.298851	0.425	0.405405	0.425	0.405405	0.357143	0.48	0.48	0.425	0.376471	0.329545	0.340909	0.318182	0.364706	0.298851	0.372093	0.380952	0.414634	0.460526
	SI14	0.371134	0.371134	0.402439	0.4125	0.380952	0.360465	0.360465	0.369048	0.369048	0.366667	0.402439	0.453488	0.366667	0.404762	0.347826	0.369048	0.350649	0.3125	0.413793	0.246753	0.361446	0.428571	0.397436	0.360465	0.388235	0.38961	0.426829	0.285714	0.435897	0.441558	0.435897	0.478261	0.435897	0.478261	0.534247	0.434211	0.434211	0.473684	0.474359	0.419753	0.380952	0.407407	0.461538	0.441558	0.380952	0.407407	0.461538	0.493151
	SI15	0.381443	0.381443	0.39759	0.373494	0.392857	0.45679	0.45679	0.432099	0.432099	0.393258	0.39759	0.448276	0.393258	0.4	0.388889	0.45	0.346154	0.341772	0.458824	0.328767	0.425	0.423077	0.428571	0.388235	0.433735	0.402597	0.439024	0.3625	0.448718	0.349398	0.448718	0.430556	0.448718	0.430556	0.4125	0.506849	0.506849	0.467532	0.380952	0.432099	0.409639	0.369048	0.419753	0.349398	0.426829	0.352941	0.455696	1
	S1	0.333333	0.333333	0.373494	0.317647	0.385542	0.318182	0.318182	0.390244	0.390244	0.326087	0.373494	0.333333	0.326087	0.360465	0.308511	0.310345	0.271605	0.368421	0.311828	0.25	0.382716	0.379747	0.285714	0.303371	0.314607	0.341772	0.333333	0.289157	0.37037	0.392405	0.37037	0.2625	0.37037	0.2625	0.3875	0.333333	0.333333	0.3875	0.443038	0.373494	0.385542	0.313953	0.345238	0.392405	0.369048	0.395062	0.378049	0.241379
	S2	0.333333	0.333333	0.373494	0.317647	0.385542	0.318182	0.318182	0.390244	0.390244	0.326087	0.373494	0.333333	0.326087	0.360465	0.308511	0.310345	0.271605	0.368421	0.311828	0.25	0.382716	0.379747	0.285714	0.303371	0.314607	0.341772	0.333333	0.289157	0.37037	0.392405	0.37037	0.2625	0.37037	0.2625	0.3875	0.333333	0.333333	0.3875	0.443038	0.373494	0.385542	0.313953	0.345238	0.392405	0.369048	0.395062	0.378049	0.241379
	S3	0.4375	0.4375	0.333333	0.45679	0.440476	0.340659	0.340659	0.395349	0.395349	0.454545	0.333333	0.368421	0.454545	0.430233	0.433333	0.395349	0.345679	0.410256	0.422222	0.311688	0.404762	0.385542	0.357143	0.386364	0.382022	0.365854	0.402299	0.378049	0.409639	0.380952	0.409639	0.304878	0.409639	0.304878	0.360465	0.325581	0.325581	0.360465	0.428571	0.304348	0.32967	0.322222	0.383721	0.380952	0.390805	0.352273	0.352273	0.325581
	S4	0.333333	0.333333	0.373494	0.317647	0.385542	0.318182	0.318182	0.390244	0.390244	0.326087	0.373494	0.333333	0.326087	0.360465	0.308511	0.310345	0.271605	0.368421	0.311828	0.25	0.382716	0.379747	0.285714	0.303371	0.314607	0.341772	0.333333	0.289157	0.37037	0.392405	0.37037	0.2625	0.37037	0.2625	0.3875	0.333333	0.333333	0.3875	0.443038	0.373494	0.385542	0.313953	0.345238	0.392405	0.369048	0.395062	0.378049	0.241379
	S5	0.438776	0.438776	0.351648	0.440476	0.44186	0.344086	0.344086	0.413793	0.413793	0.455556	0.351648	0.371134	0.455556	0.41573	0.434783	0.397727	0.349398	0.4125	0.43956	0.316456	0.406977	0.404762	0.392857	0.388889	0.384615	0.385542	0.420455	0.364706	0.411765	0.383721	0.411765	0.325301	0.411765	0.325301	0.37931	0.344828	0.344828	0.363636	0.430233	0.322581	0.347826	0.340659	0.402299	0.383721	0.409091	0.370787	0.355556	0.344828
	S6	0.333333	0.333333	0.373494	0.317647	0.385542	0.318182	0.318182	0.390244	0.390244	0.326087	0.373494	0.333333	0.326087	0.360465	0.308511	0.310345	0.271605	0.368421	0.311828	0.25	0.382716	0.379747	0.285714	0.303371	0.314607	0.341772	0.333333	0.289157	0.37037	0.392405	0.37037	0.2625	0.37037	0.2625	0.3875	0.333333	0.333333	0.3875	0.443038	0.373494	0.385542	0.313953	0.345238	0.392405	0.369048	0.395062	0.378049	0.241379
	S7	0.4375	0.4375	0.333333	0.45679	0.440476	0.340659	0.340659	0.395349	0.395349	0.454545	0.333333	0.368421	0.454545	0.430233	0.433333	0.395349	0.345679	0.410256	0.422222	0.311688	0.404762	0.385542	0.357143	0.386364	0.382022	0.365854	0.402299	0.378049	0.409639	0.380952	0.409639	0.304878	0.409639	0.304878	0.360465	0.325581	0.325581	0.360465	0.428571	0.304348	0.32967	0.322222	0.383721	0.380952	0.390805	0.352273	0.352273	0.325581
	S8	0.319588	0.319588	0.375	0.301205	0.337349	0.317647	0.317647	0.392405	0.392405	0.296703	0.375	0.318681	0.296703	0.329412	0.27957	0.294118	0.253165	0.333333	0.296703	0.22973	0.367089	0.346154	0.268293	0.272727	0.284091	0.324675	0.302326	0.240964	0.38961	0.376623	0.38961	0.25974	0.38961	0.25974	0.35443	0.350649	0.350649	0.407895	0.428571	0.358025	0.3875	0.313253	0.345679	0.376623	0.37037	0.415584	0.397436	0.238095
	S9	0.4375	0.4375	0.333333	0.45679	0.440476	0.340659	0.340659	0.395349	0.395349	0.454545	0.333333	0.368421	0.454545	0.430233	0.433333	0.395349	0.345679	0.410256	0.422222	0.311688	0.404762	0.385542	0.357143	0.386364	0.382022	0.365854	0.402299	0.378049	0.409639	0.380952	0.409639	0.304878	0.409639	0.304878	0.360465	0.325581	0.325581	0.360465	0.428571	0.304348	0.32967	0.322222	0.383721	0.380952	0.390805	0.352273	0.352273	0.325581
	S10	0.319588	0.319588	0.375	0.301205	0.337349	0.317647	0.317647	0.392405	0.392405	0.296703	0.375	0.318681	0.296703	0.329412	0.27957	0.294118	0.253165	0.333333	0.296703	0.22973	0.367089	0.346154	0.268293	0.272727	0.284091	0.324675	0.302326	0.240964	0.38961	0.376623	0.38961	0.25974	0.38961	0.25974	0.35443	0.350649	0.350649	0.407895	0.428571	0.358025	0.3875	0.313253	0.345679	0.376623	0.37037	0.415584	0.397436	0.238095
	S11	0.319588	0.319588	0.375	0.301205	0.337349	0.317647	0.317647	0.392405	0.392405	0.296703	0.375	0.318681	0.296703	0.329412	0.27957	0.294118	0.253165	0.333333	0.296703	0.22973	0.367089	0.346154	0.268293	0.272727	0.284091	0.324675	0.302326	0.240964	0.38961	0.376623	0.38961	0.25974	0.38961	0.25974	0.35443	0.350649	0.350649	0.407895	0.428571	0.358025	0.3875	0.313253	0.345679	0.376623	0.37037	0.415584	0.397436	0.238095
	S12	0.319588	0.319588	0.375	0.301205	0.337349	0.317647	0.317647	0.392405	0.392405	0.296703	0.375	0.318681	0.296703	0.329412	0.27957	0.294118	0.253165	0.333333	0.296703	0.22973	0.367089	0.346154	0.268293	0.272727	0.284091	0.324675	0.302326	0.240964	0.38961	0.376623	0.38961	0.25974	0.38961	0.25974	0.35443	0.350649	0.350649	0.407895	0.428571	0.358025	0.3875	0.313253	0.345679	0.376623	0.37037	0.415584	0.397436	0.238095
	S13	0.443299	0.443299	0.340659	0.445783	0.464286	0.333333	0.333333	0.386364	0.386364	0.460674	0.340659	0.375	0.460674	0.420455	0.423913	0.386364	0.337349	0.4	0.413043	0.303797	0.411765	0.376471	0.364706	0.377778	0.404494	0.357143	0.393258	0.369048	0.416667	0.388235	0.416667	0.297619	0.416667	0.297619	0.367816	0.348837	0.348837	0.352273	0.435294	0.311828	0.336957	0.32967	0.390805	0.388235	0.397727	0.359551	0.344444	0.318182
	S14	0.447917	0.447917	0.344444	0.433735	0.452381	0.351648	0.351648	0.423529	0.423529	0.449438	0.344444	0.378947	0.449438	0.44186	0.413043	0.406977	0.358025	0.405063	0.433333	0.307692	0.416667	0.380952	0.369048	0.397727	0.393258	0.361446	0.413793	0.373494	0.421687	0.409639	0.421687	0.317073	0.421687	0.317073	0.388235	0.352941	0.352941	0.372093	0.457831	0.32967	0.340659	0.348315	0.395349	0.409639	0.418605	0.363636	0.363636	0.352941
	S15	0.4375	0.4375	0.333333	0.45679	0.440476	0.340659	0.340659	0.395349	0.395349	0.454545	0.333333	0.368421	0.454545	0.430233	0.433333	0.395349	0.345679	0.410256	0.422222	0.311688	0.404762	0.385542	0.357143	0.386364	0.382022	0.365854	0.402299	0.378049	0.409639	0.380952	0.409639	0.304878	0.409639	0.304878	0.360465	0.325581	0.325581	0.360465	0.428571	0.304348	0.32967	0.322222	0.383721	0.380952	0.390805	0.352273	0.352273	0.325581
	V1	0.362637	0.362637	0.341772	0.350649	0.35443	0.317073	0.317073	0.308642	0.308642	0.341176	0.341772	0.303371	0.341176	0.282353	0.352941	0.358974	0.338028	0.371429	0.373494	0.318182	0.405405	0.383562	0.369863	0.367089	0.345679	0.42029	0.317073	0.32	0.391892	0.291139	0.391892	0.273973	0.391892	0.273973	0.410959	0.369863	0.369863	0.320513	0.376623	0.376623	0.3375	0.296296	0.346154	0.291139	0.3375	0.3125	0.3125	0.408451
	V2	0.44086	0.44086	0.380952	0.425	0.376471	0.356322	0.356322	0.487179	0.487179	0.44186	0.380952	0.431818	0.44186	0.4	0.315789	0.39759	0.329114	0.358974	0.425287	0.276316	0.443038	0.441558	0.325301	0.311111	0.4	0.333333	0.340909	0.3625	0.395062	0.417722	0.395062	0.303797	0.395062	0.303797	0.506667	0.358025	0.358025	0.378049	0.468354	0.39759	0.409639	0.352941	0.385542	0.417722	0.409639	0.402439	0.369048	0.325301
	V3	0.44086	0.44086	0.380952	0.425	0.376471	0.356322	0.356322	0.487179	0.487179	0.44186	0.380952	0.431818	0.44186	0.4	0.315789	0.39759	0.329114	0.358974	0.425287	0.276316	0.443038	0.441558	0.325301	0.311111	0.4	0.333333	0.340909	0.3625	0.395062	0.417722	0.395062	0.303797	0.395062	0.303797	0.506667	0.358025	0.358025	0.378049	0.468354	0.39759	0.409639	0.352941	0.385542	0.417722	0.409639	0.402439	0.369048	0.325301
	V4	0.362637	0.362637	0.341772	0.350649	0.35443	0.317073	0.317073	0.308642	0.308642	0.341176	0.341772	0.303371	0.341176	0.282353	0.352941	0.358974	0.338028	0.371429	0.373494	0.318182	0.405405	0.383562	0.369863	0.367089	0.345679	0.42029	0.317073	0.32	0.391892	0.291139	0.391892	0.273973	0.391892	0.273973	0.410959	0.369863	0.369863	0.320513	0.376623	0.376623	0.3375	0.296296	0.346154	0.291139	0.3375	0.3125	0.3125	0.408451
	V5	0.457447	0.457447	0.383721	0.444444	0.428571	0.406977	0.406977	0.416667	0.416667	0.511905	0.383721	0.449438	0.511905	0.452381	0.406593	0.352273	0.367089	0.3625	0.443182	0.298701	0.4625	0.5	0.378049	0.440476	0.452381	0.405063	0.440476	0.382716	0.468354	0.385542	0.468354	0.358974	0.468354	0.358974	0.380952	0.4125	0.4125	0.39759	0.416667	0.433735	0.333333	0.372093	0.404762	0.385542	0.37931	0.388235	0.388235	0.378049
	V6	0.362637	0.362637	0.341772	0.350649	0.35443	0.317073	0.317073	0.308642	0.308642	0.341176	0.341772	0.303371	0.341176	0.282353	0.352941	0.358974	0.338028	0.371429	0.373494	0.318182	0.405405	0.383562	0.369863	0.367089	0.345679	0.42029	0.317073	0.32	0.391892	0.291139	0.391892	0.273973	0.391892	0.273973	0.410959	0.369863	0.369863	0.320513	0.376623	0.376623	0.3375	0.296296	0.346154	0.291139	0.3375	0.3125	0.3125	0.408451
	V7	0.315217	0.315217	0.320513	0.328947	0.386667	0.329114	0.329114	0.337662	0.337662	0.337349	0.320513	0.345238	0.337349	0.341772	0.287356	0.320513	0.277778	0.367647	0.405063	0.292308	0.422535	0.441176	0.385714	0.3125	0.325	0.357143	0.346154	0.297297	0.369863	0.337838	0.369863	0.363636	0.369863	0.363636	0.351351	0.385714	0.385714	0.315789	0.373333	0.337662	0.3	0.307692	0.342105	0.337838	0.3	0.378378	0.307692	0.366197
	V8	0.382979	0.382979	0.382716	0.375	0.395062	0.373494	0.373494	0.365854	0.365854	0.411765	0.382716	0.402299	0.411765	0.402439	0.32967	0.365854	0.328947	0.36	0.428571	0.24	0.410256	0.407895	0.325	0.295455	0.306818	0.368421	0.341176	0.26506	0.453333	0.421053	0.453333	0.394366	0.453333	0.394366	0.493151	0.432432	0.432432	0.434211	0.473684	0.435897	0.4125	0.37037	0.405063	0.421053	0.345238	0.3875	0.423077	0.358974
	V9	0.44086	0.44086	0.380952	0.425	0.376471	0.356322	0.356322	0.487179	0.487179	0.44186	0.380952	0.431818	0.44186	0.4	0.315789	0.39759	0.329114	0.358974	0.425287	0.276316	0.443038	0.441558	0.325301	0.311111	0.4	0.333333	0.340909	0.3625	0.395062	0.417722	0.395062	0.303797	0.395062	0.303797	0.506667	0.358025	0.358025	0.378049	0.468354	0.39759	0.409639	0.352941	0.385542	0.417722	0.409639	0.402439	0.369048	0.325301
	V10	0.382979	0.382979	0.382716	0.375	0.395062	0.373494	0.373494	0.365854	0.365854	0.411765	0.382716	0.402299	0.411765	0.402439	0.32967	0.365854	0.328947	0.36	0.428571	0.24	0.410256	0.407895	0.325	0.295455	0.306818	0.368421	0.341176	0.26506	0.453333	0.421053	0.453333	0.394366	0.453333	0.394366	0.493151	0.432432	0.432432	0.434211	0.473684	0.435897	0.4125	0.37037	0.405063	0.421053	0.345238	0.3875	0.423077	0.358974
	V11	0.463158	0.463158	0.406977	0.416667	0.452381	0.430233	0.430233	0.375	0.375	0.465909	0.406977	0.43956	0.465909	0.393258	0.340206	0.359551	0.325301	0.337349	0.402174	0.259259	0.45122	0.432099	0.4375	0.366667	0.458824	0.395062	0.413793	0.295455	0.552632	0.426829	0.552632	0.333333	0.552632	0.333333	0.388235	0.455696	0.455696	0.388235	0.457831	0.375	0.386364	0.37931	0.428571	0.426829	0.402299	0.463415	0.37931	0.337209
	V12	0.362637	0.362637	0.341772	0.350649	0.35443	0.317073	0.317073	0.308642	0.308642	0.341176	0.341772	0.303371	0.341176	0.282353	0.352941	0.358974	0.338028	0.371429	0.373494	0.318182	0.405405	0.383562	0.369863	0.367089	0.345679	0.42029	0.317073	0.32	0.391892	0.291139	0.391892	0.273973	0.391892	0.273973	0.410959	0.369863	0.369863	0.320513	0.376623	0.376623	0.3375	0.296296	0.346154	0.291139	0.3375	0.3125	0.3125	0.408451
	V13	0.393617	0.393617	0.4125	0.337349	0.390244	0.369048	0.369048	0.361446	0.361446	0.359551	0.4125	0.382022	0.359551	0.333333	0.355556	0.329412	0.324675	0.355263	0.390805	0.253333	0.3875	0.421053	0.3375	0.337209	0.348837	0.363636	0.402439	0.325	0.486486	0.434211	0.486486	0.388889	0.486486	0.388889	0.428571	0.465753	0.465753	0.486486	0.506667	0.467532	0.480519	0.365854	0.4	0.434211	0.443038	0.454545	0.473684	0.371795
	V14	0.419355	0.419355	0.407407	0.4	0.455696	0.380952	0.380952	0.373494	0.373494	0.418605	0.407407	0.393258	0.418605	0.409639	0.322581	0.325581	0.337662	0.350649	0.402299	0.217949	0.435897	0.434211	0.333333	0.364706	0.344828	0.394737	0.364706	0.258824	0.520548	0.428571	0.520548	0.383562	0.520548	0.383562	0.3875	0.44	0.44	0.423077	0.52	0.357143	0.385542	0.361446	0.43038	0.428571	0.352941	0.43038	0.4125	0.317073
	V15	0.362637	0.362637	0.341772	0.350649	0.35443	0.317073	0.317073	0.308642	0.308642	0.341176	0.341772	0.303371	0.341176	0.282353	0.352941	0.358974	0.338028	0.371429	0.373494	0.318182	0.405405	0.383562	0.369863	0.367089	0.345679	0.42029	0.317073	0.32	0.391892	0.291139	0.391892	0.273973	0.391892	0.273973	0.410959	0.369863	0.369863	0.320513	0.376623	0.376623	0.3375	0.296296	0.346154	0.291139	0.3375	0.3125	0.3125	0.408451
	V16	0.393617	0.393617	0.4125	0.337349	0.390244	0.369048	0.369048	0.361446	0.361446	0.359551	0.4125	0.382022	0.359551	0.333333	0.355556	0.329412	0.324675	0.355263	0.390805	0.253333	0.3875	0.421053	0.3375	0.337209	0.348837	0.363636	0.402439	0.325	0.486486	0.434211	0.486486	0.388889	0.486486	0.388889	0.428571	0.465753	0.465753	0.486486	0.506667	0.467532	0.480519	0.365854	0.4	0.434211	0.443038	0.454545	0.473684	0.371795
	V17	0.463158	0.463158	0.406977	0.416667	0.452381	0.430233	0.430233	0.375	0.375	0.465909	0.406977	0.43956	0.465909	0.393258	0.340206	0.359551	0.325301	0.337349	0.402174	0.259259	0.45122	0.432099	0.4375	0.366667	0.458824	0.395062	0.413793	0.295455	0.552632	0.426829	0.552632	0.333333	0.552632	0.333333	0.388235	0.455696	0.455696	0.388235	0.457831	0.375	0.386364	0.37931	0.428571	0.426829	0.402299	0.463415	0.37931	0.337209
	V18	0.463158	0.463158	0.406977	0.416667	0.452381	0.430233	0.430233	0.375	0.375	0.465909	0.406977	0.43956	0.465909	0.393258	0.340206	0.359551	0.325301	0.337349	0.402174	0.259259	0.45122	0.432099	0.4375	0.366667	0.458824	0.395062	0.413793	0.295455	0.552632	0.426829	0.552632	0.333333	0.552632	0.333333	0.388235	0.455696	0.455696	0.388235	0.457831	0.375	0.386364	0.37931	0.428571	0.426829	0.402299	0.463415	0.37931	0.337209
	SG1	0.425532	0.425532	0.39759	0.425	0.426829	0.356322	0.356322	0.380952	0.380952	0.425287	0.39759	0.384615	0.425287	0.367816	0.373626	0.333333	0.3125	0.325	0.347826	0.293333	0.407407	0.3875	0.309524	0.356322	0.352273	0.367089	0.356322	0.297619	0.43038	0.333333	0.43038	0.337662	0.43038	0.337662	0.378049	0.309524	0.309524	0.329412	0.468354	0.380952	0.444444	0.4375	0.385542	0.333333	0.409639	0.419753	0.321839	0.341463
	SG2	0.351648	0.351648	0.363636	0.2875	0.358974	0.304878	0.304878	0.296296	0.296296	0.361446	0.363636	0.337209	0.361446	0.333333	0.310345	0.280488	0.27027	0.357143	0.329412	0.264706	0.373333	0.333333	0.375	0.3375	0.35	0.385714	0.27381	0.25641	0.378378	0.278481	0.378378	0.314286	0.378378	0.314286	0.275	0.302632	0.302632	0.291139	0.346154	0.280488	0.358974	0.3	0.333333	0.278481	0.292683	0.3	0.3	0.269231
	SG3	0.414894	0.414894	0.402439	0.361446	0.432099	0.426829	0.426829	0.385542	0.385542	0.413793	0.402439	0.453488	0.413793	0.388235	0.305263	0.385542	0.316456	0.346154	0.382022	0.28	0.395062	0.341463	0.345679	0.329545	0.372093	0.3375	0.314607	0.285714	0.435897	0.337349	0.435897	0.416667	0.435897	0.416667	0.435897	0.379747	0.379747	0.382716	0.493506	0.385542	0.39759	0.461538	0.357143	0.337349	0.414634	0.425	0.373494	0.345679
	SG4	0.425532	0.425532	0.39759	0.425	0.426829	0.356322	0.356322	0.380952	0.380952	0.425287	0.39759	0.384615	0.425287	0.367816	0.373626	0.333333	0.3125	0.325	0.347826	0.293333	0.407407	0.3875	0.309524	0.356322	0.352273	0.367089	0.356322	0.297619	0.43038	0.333333	0.43038	0.337662	0.43038	0.337662	0.378049	0.309524	0.309524	0.329412	0.468354	0.380952	0.444444	0.4375	0.385542	0.333333	0.409639	0.419753	0.321839	0.341463
	SG5	0.376344	0.376344	0.375	0.402597	0.37037	0.365854	0.365854	0.392405	0.392405	0.340909	0.375	0.37931	0.340909	0.378049	0.322222	0.358025	0.337838	0.388889	0.372093	0.318841	0.421053	0.381579	0.333333	0.317647	0.361446	0.36	0.317647	0.2875	0.507042	0.432432	0.507042	0.405797	0.507042	0.405797	0.426667	0.424658	0.424658	0.407895	0.549296	0.410256	0.423077	0.434211	0.379747	0.432432	0.405063	0.415584	0.397436	0.386667
	SG6	0.347368	0.347368	0.309524	0.285714	0.353659	0.272727	0.272727	0.325301	0.325301	0.356322	0.309524	0.333333	0.356322	0.298851	0.307692	0.358025	0.285714	0.315789	0.356322	0.263889	0.44	0.346154	0.316456	0.365854	0.378049	0.457143	0.302326	0.2875	0.38961	0.308642	0.38961	0.328767	0.38961	0.328767	0.371795	0.3	0.3	0.371795	0.466667	0.375	0.337349	0.345679	0.329268	0.308642	0.321429	0.345679	0.3625	0.3
	SG7	0.351648	0.351648	0.363636	0.2875	0.358974	0.304878	0.304878	0.296296	0.296296	0.361446	0.363636	0.337209	0.361446	0.333333	0.310345	0.280488	0.27027	0.357143	0.329412	0.264706	0.373333	0.333333	0.375	0.3375	0.35	0.385714	0.27381	0.25641	0.378378	0.278481	0.378378	0.314286	0.378378	0.314286	0.275	0.302632	0.302632	0.291139	0.346154	0.280488	0.358974	0.3	0.333333	0.278481	0.292683	0.3	0.3	0.269231
	SG8	0.4	0.4	0.384615	0.358974	0.397436	0.325301	0.325301	0.333333	0.333333	0.348837	0.384615	0.388235	0.348837	0.353659	0.271739	0.35	0.328767	0.361111	0.380952	0.271429	0.394737	0.373333	0.324675	0.27907	0.37037	0.369863	0.341463	0.278481	0.458333	0.368421	0.458333	0.376812	0.458333	0.376812	0.418919	0.36	0.36	0.381579	0.459459	0.402597	0.397436	0.371795	0.371795	0.368421	0.379747	0.426667	0.38961	0.36
	SG9	0.351648	0.351648	0.363636	0.2875	0.358974	0.304878	0.304878	0.296296	0.296296	0.361446	0.363636	0.337209	0.361446	0.333333	0.310345	0.280488	0.27027	0.357143	0.329412	0.264706	0.373333	0.333333	0.375	0.3375	0.35	0.385714	0.27381	0.25641	0.378378	0.278481	0.378378	0.314286	0.378378	0.314286	0.275	0.302632	0.302632	0.291139	0.346154	0.280488	0.358974	0.3	0.333333	0.278481	0.292683	0.3	0.3	0.269231
	SG10	0.393939	0.393939	0.318681	0.356322	0.359551	0.340659	0.340659	0.318681	0.318681	0.376344	0.318681	0.326531	0.376344	0.322581	0.34375	0.304348	0.252874	0.358025	0.347368	0.2625	0.356322	0.369048	0.341176	0.311828	0.322581	0.349398	0.370787	0.284091	0.444444	0.348837	0.444444	0.371795	0.444444	0.371795	0.376471	0.373494	0.373494	0.376471	0.445783	0.411765	0.375	0.367816	0.352273	0.348837	0.390805	0.367816	0.383721	0.341176
	SG11	0.459184	0.459184	0.388889	0.481928	0.41573	0.380435	0.380435	0.358696	0.358696	0.477778	0.388889	0.40625	0.477778	0.406593	0.395833	0.344086	0.310345	0.402439	0.414894	0.261905	0.366667	0.445783	0.367816	0.351064	0.454545	0.344828	0.426966	0.372093	0.452381	0.359551	0.452381	0.365854	0.452381	0.365854	0.435294	0.383721	0.383721	0.402299	0.404494	0.420455	0.431818	0.458824	0.377778	0.359551	0.4	0.458824	0.409091	0.383721
	SG12	0.42	0.42	0.305263	0.370787	0.420455	0.340426	0.340426	0.347826	0.347826	0.389474	0.305263	0.472527	0.389474	0.380435	0.430108	0.347826	0.298851	0.295455	0.404255	0.25	0.386364	0.367816	0.340909	0.3125	0.45977	0.364706	0.384615	0.3	0.47561	0.333333	0.47561	0.37037	0.47561	0.37037	0.390805	0.404762	0.404762	0.390805	0.425287	0.393258	0.373626	0.447059	0.413793	0.333333	0.453488	0.413793	0.397727	0.372093
	SG13	0.427083	0.427083	0.4	0.360465	0.411765	0.344444	0.344444	0.383721	0.383721	0.45977	0.4	0.449438	0.45977	0.386364	0.347368	0.352273	0.301205	0.3625	0.380435	0.25	0.409639	0.425	0.361446	0.359551	0.435294	0.37037	0.406977	0.317647	0.468354	0.352941	0.468354	0.376623	0.468354	0.376623	0.380952	0.345238	0.345238	0.380952	0.469136	0.433735	0.428571	0.421687	0.404762	0.352941	0.395349	0.404762	0.404762	0.329412
	SG14	0.466667	0.466667	0.373494	0.417722	0.385542	0.39759	0.39759	0.373494	0.373494	0.418605	0.373494	0.393258	0.418605	0.360465	0.366667	0.390244	0.355263	0.405405	0.435294	0.30137	0.435897	0.415584	0.367089	0.364706	0.444444	0.452055	0.39759	0.35443	0.56338	0.392405	0.56338	0.402778	0.56338	0.402778	0.460526	0.44	0.44	0.441558	0.5	0.480519	0.513158	0.4125	0.395062	0.392405	0.455696	0.486842	0.43038	0.459459
	SG15	0.4	0.4	0.402439	0.361446	0.39759	0.360465	0.360465	0.352941	0.352941	0.351648	0.402439	0.373626	0.351648	0.325843	0.347826	0.306818	0.268293	0.346154	0.336957	0.246753	0.361446	0.375	0.3625	0.3	0.372093	0.3375	0.360465	0.301205	0.417722	0.337349	0.417722	0.36	0.417722	0.36	0.435897	0.397436	0.397436	0.349398	0.369048	0.402439	0.380952	0.390244	0.357143	0.337349	0.45	0.443038	0.357143	0.345679
	VF1	0.436364	0.436364	0.4	0.38	0.330189	0.405941	0.405941	0.386139	0.386139	0.465347	0.4	0.401869	0.465347	0.415842	0.432692	0.372549	0.357895	0.368421	0.383178	0.315217	0.393939	0.377551	0.381443	0.378641	0.349057	0.32	0.365385	0.385417	0.427083	0.402062	0.427083	0.309278	0.427083	0.309278	0.343137	0.353535	0.353535	0.397959	0.414141	0.414141	0.424242	0.376238	0.376238	0.402062	0.368932	0.376238	0.418367	0.367347
	VF2	0.417476	0.417476	0.319588	0.340426	0.34375	0.313131	0.313131	0.347368	0.347368	0.36	0.319588	0.339806	0.36	0.378947	0.356436	0.306122	0.285714	0.296703	0.416667	0.282353	0.354839	0.322581	0.326087	0.287129	0.323232	0.363636	0.313131	0.32967	0.373626	0.409091	0.373626	0.337209	0.373626	0.337209	0.404494	0.355556	0.355556	0.373626	0.438202	0.406593	0.357895	0.351064	0.309278	0.409091	0.37234	0.336842	0.365591	0.326087
	VF3	0.357798	0.357798	0.313131	0.319588	0.271845	0.333333	0.333333	0.326531	0.326531	0.339806	0.313131	0.320755	0.339806	0.385417	0.39	0.382979	0.293478	0.363636	0.301887	0.275862	0.406593	0.373626	0.319149	0.346939	0.357143	0.370787	0.333333	0.322581	0.322917	0.326316	0.322917	0.244681	0.322917	0.244681	0.295918	0.265306	0.265306	0.282828	0.326531	0.3	0.323232	0.34375	0.30303	0.326316	0.284314	0.30303	0.30303	0.265306
	VF4	0.417476	0.417476	0.319588	0.340426	0.34375	0.313131	0.313131	0.347368	0.347368	0.36	0.319588	0.339806	0.36	0.378947	0.356436	0.306122	0.285714	0.296703	0.416667	0.282353	0.354839	0.322581	0.326087	0.287129	0.323232	0.363636	0.313131	0.32967	0.373626	0.409091	0.373626	0.337209	0.373626	0.337209	0.404494	0.355556	0.355556	0.373626	0.438202	0.406593	0.357895	0.351064	0.309278	0.409091	0.37234	0.336842	0.365591	0.326087
	VF5	0.436364	0.436364	0.4	0.38	0.330189	0.405941	0.405941	0.386139	0.386139	0.465347	0.4	0.401869	0.465347	0.415842	0.432692	0.372549	0.357895	0.368421	0.383178	0.315217	0.393939	0.377551	0.381443	0.378641	0.349057	0.32	0.365385	0.385417	0.427083	0.402062	0.427083	0.309278	0.427083	0.309278	0.343137	0.353535	0.353535	0.397959	0.414141	0.414141	0.424242	0.376238	0.376238	0.402062	0.368932	0.376238	0.418367	0.367347
	VF6	0.386792	0.386792	0.357895	0.336842	0.368421	0.31	0.31	0.387097	0.387097	0.397959	0.357895	0.336538	0.397959	0.375	0.38	0.357895	0.311111	0.337079	0.412371	0.294118	0.411111	0.393258	0.397727	0.408602	0.360825	0.375	0.364583	0.386364	0.4	0.404494	0.4	0.333333	0.4	0.333333	0.448276	0.351648	0.351648	0.41573	0.417582	0.34375	0.368421	0.406593	0.347368	0.404494	0.354167	0.422222	0.406593	0.294737
	VF7	0.386792	0.386792	0.357895	0.336842	0.368421	0.31	0.31	0.387097	0.387097	0.397959	0.357895	0.336538	0.397959	0.375	0.38	0.357895	0.311111	0.337079	0.412371	0.294118	0.411111	0.393258	0.397727	0.408602	0.360825	0.375	0.364583	0.386364	0.4	0.404494	0.4	0.333333	0.4	0.333333	0.448276	0.351648	0.351648	0.41573	0.417582	0.34375	0.368421	0.406593	0.347368	0.404494	0.354167	0.422222	0.406593	0.294737
	VF8	0.353535	0.353535	0.380952	0.357143	0.314607	0.325843	0.325843	0.318182	0.318182	0.362637	0.380952	0.285714	0.362637	0.383721	0.302083	0.288889	0.296296	0.413333	0.305263	0.276316	0.373494	0.37037	0.392405	0.356322	0.337079	0.317073	0.340909	0.397436	0.329412	0.302326	0.329412	0.320513	0.329412	0.320513	0.329412	0.341463	0.341463	0.345238	0.318182	0.274725	0.360465	0.321839	0.292135	0.302326	0.344828	0.352941	0.337209	0.325301
	VF9	0.4	0.4	0.346535	0.381443	0.330097	0.352941	0.352941	0.333333	0.333333	0.371429	0.346535	0.377358	0.371429	0.40404	0.394231	0.402062	0.329787	0.3125	0.371429	0.285714	0.395833	0.393617	0.326531	0.326923	0.39	0.391304	0.339806	0.357895	0.4	0.419355	0.4	0.336957	0.4	0.336957	0.385417	0.368421	0.368421	0.4	0.431579	0.416667	0.37	0.391753	0.323529	0.419355	0.37	0.363636	0.421053	0.313131
	VF10	0.372727	0.372727	0.316832	0.323232	0.300971	0.363636	0.363636	0.343434	0.343434	0.342857	0.316832	0.349057	0.342857	0.402062	0.42	0.414894	0.326087	0.351648	0.317757	0.280899	0.43956	0.376344	0.322917	0.35	0.387755	0.373626	0.35	0.340426	0.340206	0.329897	0.340206	0.263158	0.340206	0.263158	0.326531	0.282828	0.282828	0.313131	0.343434	0.316832	0.313725	0.360825	0.306931	0.329897	0.300971	0.333333	0.333333	0.282828
	VF11	0.394495	0.394495	0.353535	0.375	0.323529	0.346535	0.346535	0.326733	0.326733	0.365385	0.353535	0.345794	0.365385	0.383838	0.38835	0.395833	0.322581	0.333333	0.352381	0.292135	0.389474	0.417582	0.347368	0.333333	0.383838	0.384615	0.346535	0.351064	0.408602	0.413043	0.408602	0.32967	0.408602	0.32967	0.364583	0.376344	0.376344	0.408602	0.425532	0.410526	0.363636	0.371134	0.316832	0.413043	0.35	0.357143	0.430108	0.319588
	VF12	0.386792	0.386792	0.357895	0.336842	0.368421	0.31	0.31	0.387097	0.387097	0.397959	0.357895	0.336538	0.397959	0.375	0.38	0.357895	0.311111	0.337079	0.412371	0.294118	0.411111	0.393258	0.397727	0.408602	0.360825	0.375	0.364583	0.386364	0.4	0.404494	0.4	0.333333	0.4	0.333333	0.448276	0.351648	0.351648	0.41573	0.417582	0.34375	0.368421	0.406593	0.347368	0.404494	0.354167	0.422222	0.406593	0.294737
	VF13	0.41	0.41	0.366667	0.440476	0.458824	0.373626	0.373626	0.397727	0.397727	0.455556	0.366667	0.477778	0.455556	0.448276	0.360825	0.336957	0.317647	0.361446	0.364583	0.268293	0.375	0.475	0.360465	0.315789	0.369565	0.337209	0.388889	0.348837	0.37931	0.367816	0.37931	0.358025	0.37931	0.358025	0.428571	0.392857	0.392857	0.411765	0.447059	0.413793	0.377778	0.435294	0.340659	0.367816	0.362637	0.326087	0.402299	0.392857
	VF14	0.353535	0.353535	0.380952	0.357143	0.314607	0.325843	0.325843	0.318182	0.318182	0.362637	0.380952	0.285714	0.362637	0.383721	0.302083	0.288889	0.296296	0.413333	0.305263	0.276316	0.373494	0.37037	0.392405	0.356322	0.337079	0.317073	0.340909	0.397436	0.329412	0.302326	0.329412	0.320513	0.329412	0.320513	0.329412	0.341463	0.341463	0.345238	0.318182	0.274725	0.360465	0.321839	0.292135	0.302326	0.344828	0.352941	0.337209	0.325301
	VF15	0.394495	0.394495	0.381443	0.375	0.377551	0.320388	0.320388	0.410526	0.410526	0.42	0.381443	0.345794	0.42	0.397959	0.401961	0.381443	0.322581	0.347826	0.434343	0.292135	0.419355	0.417582	0.391304	0.416667	0.383838	0.4	0.373737	0.380435	0.408602	0.428571	0.408602	0.359551	0.408602	0.359551	0.47191	0.376344	0.376344	0.423913	0.425532	0.353535	0.391753	0.430108	0.371134	0.428571	0.363636	0.445652	0.414894	0.319588
	Min	0.32	0.32	0.27	0.28	0.27	0.25	0.25	0.3	0.31	0.31	0.27	0.29	0.3	0.28	0.27	0.29	0.25	0.3	0.31	0.19	0.35	0.32	0.27	0.27	0.28	0.32	0.27	0.24	0.33	0.28	0.32	0.24	0.33	0.26	0.28	0.27	0.28	0.28	0.32	0.27	0.3	0.3	0.29	0.28	0.28	0.3	0.3	0.24
	Max	1	1	1	1	1	1	1	1	1	1	1	1	1	1	1	1	1	1	1	1	1	1	1	1	1	1	1	1	1	1	1	1	1	1	1	1	1	1	1	1	1	1	1	1	1	1	1	1
	Mean	0.430061	0.425465	0.395443	0.389662	0.398951	0.389798	0.38467	0.410503	0.405465	0.414345	0.386219	0.405652	0.408227	0.390828	0.37525	0.385996	0.343949	0.371314	0.41299	0.291961	0.425854	0.412748	0.375405	0.363969	0.385481	0.386999	0.374724	0.331869	0.461303	0.406389	0.454432	0.373416	0.448152	0.365305	0.414752	0.409543	0.402908	0.413757	0.444075	0.392835	0.397136	0.37562	0.384909	0.382861	0.388735	0.398536	0.396168	0.376521
[truncated: 77 more columns]
